# Supplementary material for: Identification of Reference and Biomarker Proteins in Chlamydomonas reinhardtii Cultured under Different Stress Conditions
Source: Int J Mol Sci. 2017 Aug 22;18(8):1822. doi: 10.3390/ijms18081822 (PMC5578208; doi:10.3390/ijms18081822)
Supplement: Supplementary File 1 [file ijms-18-01822-s001.zip]

Archive with 10 entries (10 files):
- S-Figure 1.tif
- S-Figure 2.tif
- S-Figure 3.tif
- S-Figure 4A.tif
- S-Figure 4B.tif
- S-Figure 4C.tif
- S-Figure 4D.tif
- S-Figure 4E.tif
- S-Figure 5.tif
- S-Table 1.tif
